# Supplementary material for: A Cross-Validated Feature Selection (CVFS) approach for extracting the most parsimonious feature sets and discovering potential antimicrobial resistance (AMR) biomarkers
Source: Comput Struct Biotechnol J. 2022 Dec 28;21:769–79. doi: 10.1016/j.csbj.2022.12.046 (PMC9842539; doi:10.1016/j.csbj.2022.12.046)
Supplement: Supplementary file 2 — Supplementary material [file mmc2.xlsx]

## Sheet: S_enterica_CVFS
	amoxicillin/clavulanic acid	ampicillin	cefoxitin	ceftiofur	ceftriaxone	chloramphenicol	gentamicin	streptomycin	sulfisoxazole	tetracycline
hypothetical protein	0	9	3	0	2	3	0	37	4	8
Mobile element protein	0	2	0	0	1	2	1	1	2	1
Aminoglycoside 6-phosphotransferase (EC 2.7.1.72) => APH(6)-Ic/APH(6)-Id	0	0	0	0	0	1	1	1	2	1
Integron integrase IntI1	0	1	0	0	0	1	1	1	2	0
Aminoglycoside 3''-nucleotidyltransferase (EC 2.7.7.-) => ANT(3'')-Ia (AadA family)	0	0	0	0	0	1	1	2	0	1
Class C beta-lactamase (EC 3.5.2.6) => CMY/CMY-2/CFE/LAT family	1	1	1	1	1	0	0	0	0	0
Dihydropteroate synthase type-2 (EC 2.5.1.15) @ Sulfonamide resistance protein	0	0	0	0	0	0	0	1	4	0
Chloramphenicol/florfenicol resistance, MFS efflux pump => FloR family	1	1	0	0	0	1	0	0	0	1
Small multidrug resistance (SMR) efflux transporter => QacE delta 1, quaternary ammonium compounds	0	0	0	0	0	0	1	0	2	0
ABC transporter involved in cytochrome c biogenesis, ATPase component CcmA	0	0	0	0	0	0	0	1	0	1
O-antigen acetylase	0	1	0	0	0	1	0	0	0	0
Class A beta-lactamase (EC 3.5.2.6) => TEM family	0	1	0	0	0	0	1	0	0	0
putative surface-exposed virulence protein	0	0	0	0	0	0	0	2	0	0
Pentapeptide repeat family protein	0	0	0	0	0	1	0	0	0	0
Aminoglycoside 2''-nucleotidyltransferase (EC 2.7.7.46) => ANT(2'')-Ia (AadB family)	0	0	0	0	0	0	1	0	0	0
Error-prone, lesion bypass DNA polymerase V (UmuC)	0	0	0	0	0	0	0	1	0	0
Glutathione synthetase (EC 6.3.2.3)	0	0	0	0	0	0	0	1	0	0
IncF plasmid conjugative transfer protein TraD	0	0	0	0	0	0	0	0	0	1
Aminoglycoside 3''-phosphotransferase (EC 2.7.1.87) => APH(3'')-I	0	0	0	0	0	0	0	1	0	0
IS, phage, Tn; Transposon-related functions	0	0	0	0	0	0	0	0	0	1
IS1 protein InsB	0	0	0	0	0	1	0	0	0	0
Probable DNA endonuclease SmrA	0	1	0	0	0	0	0	0	0	0
Phage tail fiber, side tail fiber protein Stf	0	1	0	0	0	0	0	0	0	0
FIG01045880: hypothetical protein	0	0	0	0	0	0	0	1	0	0
Chloramphenicol resistance, MFS efflux pump => CmlA family	0	0	0	0	0	1	0	0	0	0
major outer membrane lipoprotein	0	1	0	0	0	0	0	0	0	0
Lipocalin Blc	0	0	1	0	0	0	0	0	0	0
Large repetitive protein	0	0	0	0	0	0	0	1	0	0
Transposase InsF for insertion sequence IS3 @ Mobile element protein	0	0	0	0	0	1	0	0	0	0
Class A beta-lactamase (EC 3.5.2.6) => CARB/PSE family, carbenicillin-hydrolyzing	0	1	0	0	0	0	0	0	0	0
Shufflon-specific DNA recombinase	0	1	0	0	0	0	0	0	0	0
Tetracycline resistance, MFS efflux pump => Tet(A)	0	0	0	0	0	0	0	0	0	1
Tetracycline resistance, MFS efflux pump => Tet(B)	0	0	0	0	0	0	0	0	0	1
Outer membrane porin OmpD	0	0	0	0	0	0	0	1	0	0
Cytochrome c heme lyase subunit CcmL / Cytochrome c heme lyase subunit CcmH	0	0	0	0	0	0	0	1	0	0

## Sheet: E_ccoli_CVFS
	amoxicillin	amoxicillin/clavulanic acid	ampicillin	cefotaxime	ceftazidime	cefuroxime	ciprofloxacin	gentamicin	tobramycin	trimethoprim
hypothetical protein	7	34	6	5	3	22	11	3	2	0
Mobile element protein	0	6	2	3	3	3	2	0	0	0
Class A beta-lactamase (EC 3.5.2.6) => CTX-M family, extended-spectrum	0	0	2	2	2	2	1	0	1	0
Integron integrase IntI1	1	1	1	1	0	1	0	0	0	1
Dihydropteroate synthase type-2 (EC 2.5.1.15) @ Sulfonamide resistance protein	0	1	1	0	1	0	0	1	0	1
Aminoglycoside N(6')-acetyltransferase (EC 2.3.1.82) => AAC(6')-Ib/AAC(6')-II	0	1	0	1	1	0	1	0	1	0
Class A beta-lactamase (EC 3.5.2.6) => TEM family	1	1	1	0	0	1	0	0	0	1
H repeat-associated protein, YhhI family	0	0	1	1	1	0	1	0	0	0
Class C beta-lactamase (EC 3.5.2.6) => CMY/CMY-2/CFE/LAT family	0	1	1	1	1	0	0	0	0	0
IS1 protein InsA	0	1	1	1	1	0	0	0	0	0
Antirestriction protein klcA	0	2	0	0	0	0	1	0	0	0
Dihydrofolate reductase (EC 1.5.1.3)	0	0	0	0	0	0	0	0	0	3
Class D beta-lactamase (EC 3.5.2.6) => OXA-1 family	1	1	1	0	0	0	0	0	0	0
Adenine-specific methyltransferase (EC 2.1.1.72)	0	1	0	1	0	0	1	0	0	0
Class A beta-lactamase (EC 3.5.2.6) => SHV family	0	0	1	1	1	0	0	0	0	0
UPF0758 protein YeeS	1	0	0	0	0	1	0	0	0	0
Cell division inhibition protein DicB	0	0	0	0	0	0	2	0	0	0
S-(hydroxymethyl)glutathione dehydrogenase (EC 1.1.1.284)	0	0	1	0	0	0	1	0	0	0
IncF plasmid conjugative transfer protein TraD	1	0	0	1	0	0	0	0	0	0
Phage tail tip, assembly protein I	0	1	0	0	0	1	0	0	0	0
Transposase, IS200 family	0	0	1	0	1	0	0	0	0	0
IS1 protein InsB	0	2	0	0	0	0	0	0	0	0
UPF0380 proteins YafZ and homologs	0	1	0	0	0	0	1	0	0	0
Aminoglycoside N(3)-acetyltransferase (EC 2.3.1.81) => AAC(3)-II,III,IV,VI,VIII,IX,X	0	0	0	0	0	0	0	1	1	0
Glutamate decarboxylase (EC 4.1.1.15)	0	0	1	0	1	0	0	0	0	0
Putative antirestriction protein	0	1	1	0	0	0	0	0	0	0
Phage tail, tail length tape-measure protein H	1	1	0	0	0	0	0	0	0	0
Transposase	0	0	0	1	1	0	0	0	0	0
Soluble cytochrome b562	0	0	2	0	0	0	0	0	0	0
Aminoglycoside 3''-nucleotidyltransferase (EC 2.7.7.-) => ANT(3'')-Ia (AadA family)	0	0	0	0	0	0	0	1	0	1
Retron-type RNA-directed DNA polymerase (EC 2.7.7.49)	0	1	0	1	0	0	0	0	0	0
IncF plasmid conjugative transfer pilus assembly protein TraC	0	0	0	0	0	1	0	0	0	0
Insertion element IS600 (Shigella sonnei) transposase	0	1	0	0	0	0	0	0	0	0
Uncharacterized radical SAM protein YjjW	0	1	0	0	0	0	0	0	0	0
Type I restriction-modification system, DNA-methyltransferase subunit M (EC 2.1.1.72)	0	0	0	0	0	0	1	0	0	0
Protease VII (Omptin) precursor (EC 3.4.23.49) @ Outer membrane protease OmpT	0	0	0	0	0	0	1	0	0	0
RidA/YER057c/UK114 superfamily, group 7, YjgH-like protein	0	0	0	0	0	0	1	0	0	0
Antigen 43	0	0	0	0	0	1	0	0	0	0
Small inner membrane protein, YmgF family	0	0	1	0	0	0	0	0	0	0
Propanediol utilization protein PduV, truncated fragment	0	0	0	0	1	0	0	0	0	0
Secondary glycine betaine transporter BetU	0	0	0	0	0	0	0	0	0	1
Probable tonB-dependent receptor yncD precursor	0	0	0	0	1	0	0	0	0	0
Phage tail fiber protein GpH	0	1	0	0	0	0	0	0	0	0
Putative transposase InsQ for insertion sequence element IS609	0	0	1	0	0	0	0	0	0	0
Phage lysozyme R (EC 3.2.1.17)	0	0	1	0	0	0	0	0	0	0
Transposase InsG for insertion sequence element IS4	0	0	0	1	0	0	0	0	0	0
Phage tail tip, host specificity protein J	0	1	0	0	0	0	0	0	0	0
Aminoglycoside 2''-nucleotidyltransferase (EC 2.7.7.46) => ANT(2'')-Ia (AadB family)	0	0	0	0	0	0	0	1	0	0
RelB/StbD replicon stabilization protein (antitoxin to RelE/StbE)	0	0	0	0	0	0	1	0	0	0
Membrane-bound lytic murein transglycosylase A	0	1	0	0	0	0	0	0	0	0
Uncharacterized protein YjcZ paralog	0	0	0	0	0	0	0	0	0	1
FIG00640785: hypothetical protein	0	1	0	0	0	0	0	0	0	0
Outer membrane porin OmpF	0	0	0	0	0	0	1	0	0	0
Phage DNA replication protein O	0	0	0	0	0	0	1	0	0	0
Programmed cell death antitoxin ChpS	0	0	0	0	0	0	1	0	0	0
Split AAA-ATPase protein PA0787	1	0	0	0	0	0	0	0	0	0
IncF plasmid conjugative transfer fertility inhibition protein FinO	0	1	0	0	0	0	0	0	0	0
Phage endopeptidase Rz	0	1	0	0	0	0	0	0	0	0
Uncharacterized protein YjiPQ	0	0	0	0	0	0	1	0	0	0
Inner membrane protein YedR	0	0	0	0	0	0	0	0	0	1
Transposase InsD for insertion element IS2	0	1	0	0	0	0	0	0	0	0
Phage protein orf61	0	0	0	0	0	0	1	0	0	0
Outer membrane porin OmpD	0	0	0	0	0	0	1	0	0	0
Aminoglycoside 3''-phosphotransferase (EC 2.7.1.87) => APH(3'')-I	1	0	0	0	0	0	0	0	0	0
Phage-encoded host-cell envelope protein Lom	0	0	0	0	1	0	0	0	0	0
Plasmid SOS inhibition protein PsiA	0	0	0	0	1	0	0	0	0	0
TniA putative transposase	0	0	0	0	0	0	1	0	0	0
Phage head, head-DNA stabilization protein D	0	0	0	0	0	1	0	0	0	0
Phage antitermination protein Q	0	0	0	0	0	0	1	0	0	0
Chromosome (plasmid) partitioning protein ParB	0	0	0	0	0	0	1	0	0	0
replication protein	0	0	0	0	1	0	0	0	0	0
Cold shock protein of CSP family => CspF/CspH (naming convention as in E.coli)	0	0	0	0	0	0	1	0	0	0
Putative uncharacterized protein YbcY	0	1	0	0	0	0	0	0	0	0
Protein YjgL, putative CCAAT-box DNA binding protein subunit B	0	0	0	0	0	0	1	0	0	0
Phage head, major capsid protein E	0	0	0	0	0	0	1	0	0	0
Uncharacterized protein YbeT	0	0	0	0	0	0	1	0	0	0
